# Supplementary material for: Synthesis and Biological Evaluation of 3-Amidoquinuclidine Quaternary Ammonium Compounds as New Soft Antibacterial Agents
Source: Pharmaceuticals (Basel). 2023 Jan 25;16(2):187. doi: 10.3390/ph16020187 (PMC9966435; doi:10.3390/ph16020187)
Supplement: Supplementary file 1 [file pharmaceuticals-16-00187-s001.zip]

Archive with 1 entries (1 files):
- pharmaceuticals-2118086-supplementary.pdf
